# Supplementary material for: Clinical and genetic characterization of a progressive RBL2-associated neurodevelopmental disorder
Source: Brain. 2024 Dec 18;148(4):1194–211. doi: 10.1093/brain/awae363 (PMC11967543; doi:10.1093/brain/awae363)
Supplement: awae363_Supplementary_Data [file awae363_supplementary_data.zip]

Archive with 7 entries (7 files):
- brain-2024-01175-File010.pdf
- brain-2024-01175-File011.pdf
- brain-2024-01175-File012.xlsx
- brain-2024-01175-File013.xlsx
- brain-2024-01175-File014.xlsx
- brain-2024-01175-File015.xlsx
- brain-2024-01175-File016.mp4
