# Supplementary material for: Clinical and genetic characterization of a progressive RBL2-associated neurodevelopmental disorder
Source: Brain. 2024 Dec 18;148(4):1194–211. doi: 10.1093/brain/awae363 (PMC11967543; doi:10.1093/brain/awae363)
Supplement: awae363_Supplementary_Data [file awae363_supplementary_data.zip › brain-2024-01175-File012.xlsx]

## Sheet: Sheet1
Families ID		F1		F2	F3		F4	F5		F6	F7	F8		F9			F10	F11		F12		F13	F14	F15					F16		R1	R1	R2	R3	R3	R4
Patients ID	HPO codes	P1	P2	P3	P4	P5	P6	P7	P8	P9	P10	P11	P12	P13	P14	P15	P16	P17	P18	P19	P20	P21	P22	P23	P24	P25	P26	P27	P28	P29	P30	P31	P32	P33	P34	P35
Genetic data
cDNA 1		c.1510G>T	c.1510G>T	c.3057delA	c.992+1G>A	c.992+1G>A	c.2703+1G>A	c.2311C>T	c.2311C>T	c.1224G>C	c.1179+1G>A	c.1179+1_1179+5del	c.1179+1_1179+5del	c.130C>T	c.130C>T	c.130C>T	c.1596_1597delCT	c.636del	c.636del	c.638-2A>G	c.638-2A>G	c.574C>T	c.1096_1097del	c.130C>T	c.130C>T	c.130C>T	c.130C>T	c.130C>T	c.2717A>G	c.2717A>G	c.926dupA	c.926dupA	c.573- 1358_766+5del	c.556C>T	c.556C>T	c.901dupT
cDNA 2		c.1510G>T	c.1510G>T	c.3057delA	c.992+1G>A	c.992+1G>A	c.2703+1G>A	c.2311C>T	c.2311C>T	c.1224G>C	c.1179+1G>A	c.1179+1_1179+5del	c.1179+1_1179+5del	c.130C>T	c.130C>T	c.130C>T	c.1596_1597delCT	c.636del	c.636del	c.2881+1G>A	c.2881+1G>A	c.574C>T	c.1096_1097del	c.130C>T	c.130C>T	c.130C>T	c.130C>T	c.130C>T	c.2717A>G	c.2717A>G	c.926dupA	c.926dupA	c.573- 1358_766+5del	13-17 Exon deletion	13-17 Exon deletion	c.901dupT
Protein 1		p.Glu504Ter	pGlu504Ter	p.Phe1020LeufsTer3	-	-	-	p.Gln771Ter	p.Gln771Ter	p.Arg186Ter	-	-	-	p.Gln44Ter	p.Gln44Ter	p.Gln44Ter	p.Leu533fs	p.Gly213ValfsTer5	p.Gly213ValfsTer5	-	-	p. Arg192Ter	p.Ser366LysfsTer13	p.Gln44Ter	p.Gln44Ter	p.Gln44Ter	p.Gln44Ter	p.Gln44Ter	p.(Asp906Gly)	p.(Asp906Gly)	p.Leu310fs	p.Leu310fs	-	p.Arg186Ter	p.Arg186Ter	p. Tyr301LeufsTer3
Protein 2		p.Glu504Ter	pGlu504Ter	p.Phe1020LeufsTer3	-	-	-	p.Gln771Ter	p.Gln771Ter	p.Arg186Ter	-	-	-	p.Gln44Ter	p.Gln44Ter	p.Gln44Ter	p.Leu533fs	p.Gly213ValfsTer5	p.Gly213ValfsTer5	-	-	p. Arg192Ter	p.Ser366LysfsTer13	p.Gln44Ter	p.Gln44Ter	p.Gln44Ter	p.Gln44Ter	p.Gln44Ter	p.(Asp906Gly)	p.(Asp906Gly)	p.Leu310fs	p.Leu310fs	-	-	-	p. Tyr301LeufsTer3
Zygosity		Homozygous	Homozygous	Homozygous	Homozygous	Homozygous	Homozygous	Homozygous	Homozygous	Homozygous	Homozygous	Homozygous	Homozygous	Homozygous	Homozygous	Homozygous	Homozygous	Homozygous	Homozygous	Compound Heterozygous	Compound Heterozygous	Homozygous	Homozygous	Homozygous	Homozygous	Homozygous	Homozygous	Homozygous	Homozygous	Homozygous	Homozygous	Homozygous	Homozygous	Compound Heterozygous	Compound Heterozygous	Homozygous
Consanguinity of parents		+	+	+	+	+	+	+	+	+	+	+	+	+	+	+	+	-	-	-	-	+	+	+	+	+	+	+	+	+	+	+	+	-	-	+
Ethnic background		Pakistani	Pakistani	Egyptian	Egyptian	Egyptian	Egyptian	Pakistani	Pakistani	European	Bangladeshi	Kurdish (Turkey)	Kurdish (Turkey)	Pakistani Pashtun	Pakistani Pashtun	Pakistani Pashtun	Pakistani	Moroccan	Moroccan	Reunion island	Reunion island	Afghani	Afghani	Pakistani, South east Asian	Pakistani, South east Asian	Pakistani, South east Asian	Pakistani, South east Asian	Pakistani, South east Asian	British Indian	British Indian	Druze	Druze	Kurdish	n/a	n/a	Arab Muslim
Epidemiological data
Gender		F	M	F	F	F	F	M	M	M	F	M	M	M	M	M	M	F	F	F	M	F	M	M	F	F	M	F	F	M	F	M	F	F	M	M
Age (years) at last follow up		17	16	13.4	18.1	14.1	2.3	6	3	4	13	21	29	18	14	3	7	17	9	2	9	10	3.75	26	16	22	21	10	5	1.5	12	36	16	17.8	15.5	6			13.2	5.5
Prenatal and perinatal history																																								17
Prenatal history		-	-	-	-	-	NICU for 3 days, because of cyanosis and vomiting	-	NICU for 3 days, because of convulsions	-	-	-	-	n/a	n/a	n/a	-	-	-	-	-	-	-	-	-	-	-	-	-	IUGR	-	-	SGA	-	-	-				11.5
Gestational age at birth (weeks)		42	41	40	n/a	n/a	n/a	38	37.5	40+5	40	40	40+3	term	term	term	39	term	term	39	33	n/a	37	38	38	38	37	38	40	37	n/a	n/a	n/a	42	42	full term
length at birth (cm)		n/a	n/a	49 (-0.3SD)	48 (-0.8SD)	47 (-1.2SD)	49 (-0.3SD)	n/a	n/a	54cm	n/a	n/a	n/a	n/a	n/a	n/a		n/a	n/a	49	n/a	n/a	n/a	n/a	n/a	n/a	n/a	n/a	Unknown	Unknown	n/a	n/a	n/a	3650g (52. P.)	3850g (57. P.)	n/a
Weight at birth (kg)		3.033	61b 14oz	3 (-0.8SD)	2.8 (-1.3SD)	2.7 (-1.4SD)	3.4 (mean)	n/a	n/a	4.75	3.86 kg	3150 g (-0.6 SD)	3540 g (0.3 SD)	n/a	n/a	n/a	2.9 kg	n/a	n/a	3.69	2.39	n/a	3	n/a	n/a	n/a	n/a	n/a	2.46	2.11	n/a	n/a	n/a	56cm (94. P.)	54cm (62. P.)	n/a
Microcephaly at birth		n/a	-	-	-	-	-	n/a	n/a	-	-	n/a	n/a	n/a	n/a	n/a	n/a	n/a	n/a	-	n/a	n/a	n/a	n/a	n/a	n/a	n/a	n/a	Unknown (41.5cm at 7 months)	31	+	n/a	n/a	n/a	n/a	n/a
Growth/development
Feeding difficulties	HP:0011968	-	-	+	+	+	-	-	-	-	+	-	-	-	-	-	-	n/a	n/a	+	+	n/a	+	-	-	-	-	-	No	Yes	n/a	n/a	n/a	n/a	n/a	n/a
Failure-to-thrive	HP:0001508	-	-	-	+	+	-	+	+	-	-	n/a	n/a	n/a	n/a	n/a	n/a	-	-	n/a	n/a	n/a	-	+	+	+	+	+	No	Yes	n/a	n/a	n/a	n/a	n/a	+
Height (cm)		ht 9th 78cm at 20m	25th C at 3y	146 (-1.6SD)	127 (-5.8SD)	127 (-5.1SD)	89 (+1.4SD)	127 (-5.1SD)	66	98 (4y)	132cm	166 cm (-1.7 SD)	169.5 cm (-1.1 SD)	149 cm	114 cm	82 cm	n/a	n/a	n/a	95	n/a	118 cm	90cm	NA	149 cm	137 cm	148 cm	115 cm	104	76.5	153 cm (60%ile)	n/a	141 cm	150cm (<3.P.)	165cm (9.P.)	n/a
Weight (kg)		wt 91st 13.1kg at 20m	weight on 25th C at 15y	43 (-0.6SD)	24 (-3.3SD)	18 (-3.8SD)	16 (+2.1SD)	18 (-3.8SD)	6	15.5	47.6kg	55 kg (-2 SD)	63 kg (-1 SD)	39 kg	32 kg	12 kg	18 Kg	n/a	n/a	16	n/a	21 kg	10.5kg	NA	39 kg	45 kg	38 kg	20 kg	17.65	8.5	65 kg (97%ile)	n/a	55	62kg (70.P.)	60kg (39.P.)	13 kg (Zscore 􀀀 4.35)
Postnatal microcephaly	HP:0005484	+	+	+	+	+	+	+	+	+	+	-	-	+	+	+	n/a	+	+	-	-	+	-	NA	49 cm	51.5 cm	50 cm	48.5 cm	46	43	+	+	+	-	-	+
Motor development
Hypotonia in infancy	HP:0008947	+	+	+	+	+	+	-	-	+	+	+	+	+	+	+	+	+	+	+	+	+	+	-	-	+	+	+	Yes	Yes	+	+	+	+	+	+
Motor delay	HP:0001270	+	+	+	+	+	+	+	+	+	+	+	+	+	+	+	+	+	+	+	+	+	+	+	+	+	+	+	Yes	Yes	+	+	+	+	+	+
Age at unsupport sitting		1	delayed	2	2	1.6	1.9	not attained	1.5	1.5	n/a	2	2.83	3	3	2.5	not attained	delayed	delayed	n/a	n/a	n/a	2	12 months	9 months	14 months	14 months	13 months	18	Not yet attained	1.5	1	4	1.16	2.75	n/a
Age at unsupported walking		not attained	not attained	4.6	not attained	not attained	not attained	not attained	not attained	not attained	4	3	4.5	6	not attained	not attained	not attained	not attained	not attained	not attained	n/a	not attained	not attained	28 months	18 months	36 months	36 months	36 months	Never attained	Not yet attained	3	2	9	not attained	not attained	not attained
Age at first words		not attained	not attained	5	not attained	not attained	not attained	not attained	not attained	not attained	not attained	2	5	not attained	not attained	not attained	not attained	not attained	not attained	not attained	not attained	not attained	not attained	never attained	36 months	96 months	Never attained	120 months	Never attained	Not yet attained	delayed	not attained	delayed	not attained	not attained	not attained
Number of words		0	0	3	0	0	0	0	0	n/a	0	100	50	0	0	0	0	0	0	0	0	0	0	never attained	2 words sentence	2 words sentence	Never attained	3 words sentence	0	0	2	0	2	0	0	0
Intellectual disability		+	+	+	+	+	+	+	+	+	+	+	+	+	+	+	+	+	+	+	+	+	+	+	+	+	+	+	+	+
Degree of intellectual disability	HP:0001249	Severe	Severe	Profound	Profound	Profound	Moderate	Moderate	Moderate	n/a	Severe	Moderate to Severe	Moderate to Severe	Severe	Severe	Severe	Severe	Profound	Profound	Severe	Severe	Severe	Profound	Severe	Severe	Severe	Severe	Severe	Profound	Severe	Severe	Severe	Severe	Severe	Severe	Severe to Profound
Regression	HP:0002376	-	-	-	+	-	-	-	-	-	-	-	-	-	-	-	n/a	-	-	-	-	-	+	-	-	+, Cognitive decline	+, Cognitive decline	-	-	-	n/a	n/a	n/a	n/a	+	n/a
Behavioral abnormalities
Stereotipies	HP:0000733	-	+	+	+	+	+	-	-	-	+	-	-	-	-	-	+	+	+	-	+	+	+	n/a	+	+	+	+	+	+	n/a	n/a	-	+	+	+
Autism	HP:0000729	-	-	+	+	+	+	-	-	-	+	-	-	-	-	-	n/a	-	-	-	-	+	-	n/a	-	+	+	+	n/a	n/a	n/a	n/a	-	n/a	n/a	n/a
Aggressive behaviour	HP:0000718	n/a	n/a	+	n/a	n/a	n/a	+	+	n/a	+	-	+	+	+	+	-	n/a	n/a	-	n/a	n/a	n/a	+	+	-	+	+	+	n/a	+	+	n/a	+	+	n/a
Sleep disturbance	HP:0002360	n/a	+	n/a	+	n/a	n/a	n/a	n/a	n/a	n/a	n/a	n/a	n/a	n/a	n/a	n/a	n/a	n/a	+	+	n/a	n/a	n/a	+	+	+	+	+	n/a	+	+	+	n/a	n/a	n/a
Epileptic phenotype
Seizures (yes/no/unknown)		-	-	+	+	-	-	-	+	-	+	-	-	-	-	-	-	-	-	+	+	n/a	-	-	-	-	+	-	+ (history of febrile seizures)	+ - aged 3 (during intercurrent illness; no afebrile seizures)	+	-	-	+	-	-
seizure type		n/a	n/a	myoclonic	Generalized, focal	No epilepsy, excessive crying	-	No epilepsy, excessive crying	generalized tonic clonic	n/a	Febrile only. None for years	not applicable	not applicable	n/a	n/a	n/a	No	N/A	N/A	generalized tonic clonic seizure	eyes movement and generalized tonic clonic seizures	n/a	n/a	n/a	n/a	n/a	Generalized tonic-clonic	n/a	Transient febrile seizures (generalised-tonic clonic)	Cluster of tonic-clonic seizures during intercurrent illness; diagnosed with pneumonia requiring intubation, intensive care and prolonged hospital admission; no seizures during admission.	n/a	n/a	n/a	myoclonic	n/a	n/a
Frequency of seizures before and after therapy (intractable seizures/seizure controlled with [please specify medication])		n/a	n/a	daily before and none after	every year	-	-	-	fits are contolled on multiple epileptics	n/a	N/A	"	"	n/a	n/a	n/a	No	N/A	N/A	no crises since she is one YO	controlled with treatment	n/a	n/a	n/a	n/a	n/a	Controlled after theraphy	n/a	No AED therapy	N/A	n/a	n/a	n/a	n/a	n/a	n/a
duration		n/a	n/a	only for 2 weeks then controlled	5-10 minutes	-	-	-	-	n/a	N/A	"	"	n/a	n/a	n/a	No	N/A	N/A	few minutes	few minutes	n/a	n/a	n/a	n/a	n/a	10 minutes	n/a	N/A	Resolved after illness	n/a	n/a	n/a	n/a	n/a	n/a
Onset		n/a	n/a	6y	1.6y	-	-	-	-	n/a	Fever related in early childhood	"	"	n/a	n/a	n/a	No	N/A	N/A	n/a	n/a	n/a	n/a	n/a	n/a	n/a	At 13 years of age	n/a	1 year old - febrile	3 years old	20y	n/a	n/a	10	n/a	n/a
evolution		n/a	n/a	controlled	stationary	-	-	-	-	n/a	Resolved spontaneously	"	"	n/a	n/a	n/a	No	N/A	N/A	n/a	n/a	n/a	n/a	n/a	n/a	n/a	-	n/a	No	N/A	n/a	n/a	n/a	n/a	n/a	n/a
Clustering		n/a	n/a	before treatment	No	No	-	No	-	n/a	No	"	"	n/a	n/a	n/a	No	N/A	N/A	n/a	n/a	n/a	n/a	n/a	n/a	n/a	-	n/a	No	N/A	n/a	n/a	n/a	n/a	n/a	n/a
Associated manifestations		n/a	n/a	crying	loss of consciousness	agitation and exceesive crying	attacks of irritability, reduced sleep	agitation and exceesive crying	excessive crying and irritability	n/a	Not known	"	"	n/a	n/a	n/a	No	N/A	N/A	no	no	n/a	n/a	n/a	n/a	n/a	-	n/a	Febrile or intercurrent illness	Febrile illness and severe pneumonia	n/a	n/a	n/a	n/a	n/a	n/a
EEG (Initial and follow up)		n/a	n/a	Generalized discharges , then normal	bilateral ocipital epileptogenic discharge	Bilateral parieto-occipital epilepstogenic discharge	mild focal epileptogenic discharges		hypsarrythmia on 6 months of life, diffuse encepaloathy at 2 years of life		Not done / not possible!	initial age 2: normal activity follow-up age 5: extensive generalized neuronal hyperextensibility originating from the bicentroparietal regions follow-up at age 6: normal	initial and follow-up: normal	n/a	n/a	n/a	No	N/A	normal	yes	yes	n/a	normal EEG	n/a	n/a	n/a	Not performed	n/a	Intermittent tensing of the body (non-epileptic) and a few hypnagogic jerks. Otherwise unremarkable.	N/A			No epileptic EEG-activities	generalized background slowing with an additional intermittent slowing with spikes.		normal EEG
Anti-epileptic drugs (AEDs) (indicate drug, duration of therapy and response to therapy)		n/a	n/a	Valproate	Valproate	Valproate	No		Valproate, Keppra		None	not administered any	not administered any	n/a	n/a	n/a	No	N/A	N/A	Keppra 350 micropakine 200	micropakine 250	n/a	n/a	n/a	n/a	n/a	Phenobarbital	n/a	No AED, but previously supplied buccal midazolam prn in case of tonic-clonic seizures over 5 minutes	Rescue and admission plan made (initial community management with 50mg oral phenobarbital for >2 clusters in 30 minute period); to repeat dose after 20 minutes with emergency service review.	Valproic acid with a good response			Multiple antiepileptic trials did not result in seizure control.
Seizures (type, age of onset)	HP:0001250	-	-	+ (myoclonic generalized, 6y)	+(focal and generalized, 1,6y)	+	-	-	+ (generalized tonic clonic)	-	+ (febrile,early childhood, resolved)	-	-	-	-	-	-	-	-	+ (generalized tonic clonic)	+ (generalized tonic clonic)	-	-	-	-	-	+ (Generalized tonic-clonic)	-	+	+	+ (focal with secondary generalization, tonic attacks, 4y)	+ (20)	-	-	+ (myoclonic, 10y)	-
EEG	HP:0002353	n/a	n/a	Generalized discharges , then normal	Bilateral ocipital epileptogenic discharge	Bilateral parieto-occipital epilepstogenic discharge	mild focal epileptogenic discharges		hypsarrythmia on 6 months of life, diffuse encepaloathy at 2 years of life	n/a	n/a	initial age 2: normal activity follow-up age 5: extensive generalized neuronal hyperextensibility originating from the bicentroparietal regions follow-up at age 6: normal	Normal	n/a	n/a	n/a	n/a	n/a	Normal	n/a	n/a	n/a	n/a	n/a	Normal	n/a	n/a	n/a	Intermittent tensing of the body (non-epileptic) and a few hypnagogic jerks. Otherwise unremarkable.	n/a	n/a	n/a	n/a	No epileptic EEG-activities	generalized background slowing with an additional intermittent slowing with spikes.	n/a
Anti-epileptic drugs (AEDs)		n/a	n/a	VPA	VPA	VPA	No		VPA, LEV	n/a	n/a	n/a	n/a	n/a	n/a	n/a	n/a	n/a	n/a	LEV, VPA	VPA	n/a	n/a	n/a	n/a	n/a	PBA	n/a	Midazolam when needed	PBA	LEV	VPA	n/a	n/a	Multiple antiepileptic trials did not result in seizure control.	n/a
Neurological phenotype
Hyperreflexia	HP:0001347	-	+ , clonus	brisk	brisk, ankle clonus	brisk, ankle clonus	-	brisk	brisk	n/a	-	-	-	+	+	-	n/a	+	+	n/a	n/a	n/a	-	n/a	-	-	+	-	-	-	n/a	n/a	n/a	n/a	n/a	n/a
Hyporeflexia	HP:0001265	+	-	-	-	-	-	-	-	n/a	areflexia	-	-	-	-	-	n/a	-	-	n/a	n/a	n/a	-	n/a	-	-	-	-	-	-	n/a	n/a	n/a	n/a	n/a	n/a
Hypertonia	HP:0001276	-	+	-	-	-	-	-	-	n/a	-	-	-	-	+	+	-	+	+	-	-	+	-	n/a	-	-	+	-	-	-	n/a	n/a	n/a	n/a	n/a	n/a
Spasticity	HP:0001257	-	n/a	-	-	-	-	-	-	-	-	-	-	+	+	+	n/a	+	+	+	+	+	-	n/a	-	-	-	-	-	-	+ (LL)	+	-	-	+	n/a
Hypotonia	HP:0001252	+	-	+	+	+	+	-	-	n/a	+	-	-	-	-	-	+	-	-	+	+	-	+	n/a	-	-	-	-	+	+	n/a	n/a	+	n/a	n/a	n/a
Muscle weakness	HP:0001324	+	+	+	+	+	+	-	-	-	-	-	-	-	-	-	+	+	+	+	+	-	+	n/a	-	-	-	-	+	n/a	n/a	n/a	+	n/a	n/a	n/a
Muscle atrophy	HP:0003202	n/a	n/a	-	+	+	-	-	-	-	-	-	-	-	-	-	+	-	-	+	+	-	+	n/a	-	-	-	-	+	n/a	n/a	n/a	-	n/a	n/a	n/a
Non-ambulatory	HP:0002540	+	+	-	+	+	+	+	+	+	-	-	-	-	+	+	+	+	+	+	n/a	+	+	n/a	-	-	-	-	+	+	+	+	-	+	+	n/a
Gait abnormalities	HP:0001288	n/a	n/a	gait imbalance	n/a	n/a	n/a	-	-	-	broad-based gait	out toeing gait, marked external rotation of the hip on the right side when walking: due to scoliosis	mild crouching gait	broad based gait	n/a	n/a	n/a	n/a	n/a	n/a	n/a	n/a	n/a	n/a	-	+	+	+	n/a	n/a	abnormal and wide-based gait, wheel -chair bound at 6y	wide-based gait and walked without assistance until the age of 8 yearsd eventually became wheelchair bound at 30 years	wide base gait	n/a	n/a	n/a
Ataxia	HP:0001251	-	n/a	n/a	n/a	n/a	n/a	-	-	-	+	-	+	+	+	+	n/a	n/a	n/a	-	-	-	-	n/a	-	+	+	+	n/a	-	-	-	-	n/a	n/a	n/a
Dystonia	HP:0001332	-	+	-	+	+	-	-	-	+	-	-	-	-	-	-	n/a	-	-	+	+	-	+	n/a	-	-	-	-	+	-	n/a	n/a	-	n/a	n/a	n/a	8	20	7
Tremor	HP:0001337	-	+	+	+	+	+	-	-	-	-	-	-	-	-	-	n/a	-	-	-	-	+	-	n/a	-	-	-	-	-	-	n/a	n/a	-	n/a	n/a	n/a	6	22	7
Limb contractures	HP:0003121	+	+	+	+	+	-	-	-	-	-	-	-	-	-	-	+	-	-	-	-	+	+	n/a	-	-	n/a	-	-	-	n/a	n/a	+	n/a	n/a	n/a
Dyskinetic movements	HP:0100022	-	+	+	+	+	-	-	-	-	+	-	-	-	-	-	n/a	-	-	-	-	+	n/a	n/a	-	-	-	-	+	-	n/a	n/a	-	n/a	n/a	n/a
Brain Imaging Abnormalities	HP:0410263	+	+	+	+	+	+	n/a	+	-	+	-	+	n/a	n/a	n/a	+	-	-	+	-	-	+	n/a	n/a	n/a	-	n/a	+	+	-	n/a	+	+	+	+
Opthalmological phenotype		+	-	-	+	+	+	+	+	+	+	-	-	-	-	-	-	-	-	-	-	+	n/a								+	-	+	+	+	+
Poor vision	HP:0000505	-	-	-	-	-	+	-	-	+	+	-	-	-	-	-	-	-	-	-	-	+	n/a	-	-	-	-	-	+	+	n/a	-	+	-	+	-
Strabismus	HP:0000486	+	-	-	-	-	-	-	-	+	+	-	-	-	-	-	-	-	-	-	-	n/a	n/a	n/a	n/a	n/a	n/a	n/a	+	+	+	-	+	+	+	-
Nystagmus	HP:0000639	-	-	-	+	+	-	+	-	+	-	-	-	-	-	-	-	-	-	-	-	n/a	n/a	n/a	n/a	n/a	n/a	n/a	+	-	-	-	-	+	-	+
Refractive defects	HP:0000539	-	-	-	-	-	-	-	-	+	n/a	-	-	-	-	-	-	-	-	-	-	n/a	n/a	n/a	n/a	n/a	n/a	n/a	-	+	+	-	+	-	-	-
Optic disc anomalies	HP:0012795	-	-	-	-	+	+	+	-	-	n/a	-	-	-	-	-	-	-	-	-	-	n/a	n/a	n/a	n/a	n/a	n/a	n/a	n/a	n/a	n/a	-	-	-	+	-
Orbital mass	HP:0000315	-	-	-	-	-	-	-	+	-	-	-	-	-	-	-	-	-	-	-	-	n/a	n/a	-	-	-	-	-	-	-	-	-	-	-	-	+
Other organ systems involvement
Cardiovascular system	/	-	Small PFO, trivial PA stenosis	-	-	-	moderate size Ostium secundum (ASD), mild right atria and right ventricle dilatation	-	-	-	n/a	n/a	n/a	-	-	-	-	-	-	-	-	-	n/a	-	-	-	-	-	-	-	-	n/a	bad periferal circulation, impaired healing of wounds in her feet, severe Raynauds fenomenon in feet	n/a	n/a	n/a
Respiratory system	/	-	-	-	-	-	-	-	-	-	n/a	n/a	n/a	-	-	-	-	-	-	-	-	-	n/a	-	-	-	-	-	-	Recurrent chest infections and prolonged hospital admission for pneumonia/collapsed lung aged 3. Diagnosed with Obstructive Sleep Apnoea - some improvement post tonsillectomy and adenoidectomy; remains on nocturnal CPAP.	n/a	n/a	n/a	n/a	n/a	n/a
Gastrointestinal sysstem	/	-	GERD	-	constipation, regurgitation	constipation, regurgitation, GE reflux	-	-	-	-	n/a	n/a	n/a	-	-	-	-	-	-	-	-	-	n/a	-	-	-	-	-	Constipation	-	n/a	n/a	n/a	n/a	n/a	n/a
Genitourinary system	/	n/a	n/a		incontinence	incontinence	incontinence	incontinence	incontinence	-	n/a	n/a	n/a	-	-	-	-	incontinence	incontinence	incontinence	incontinence	incontinence	-	-	-	-	-	-	incontinence	incontinence	n/a	n/a	incontinence	n/a	n/a	n/a
