# Supplementary material for: Clinical and genetic characterization of a progressive RBL2-associated neurodevelopmental disorder
Source: Brain. 2024 Dec 18;148(4):1194–211. doi: 10.1093/brain/awae363 (PMC11967543; doi:10.1093/brain/awae363)
Supplement: awae363_Supplementary_Data [file awae363_supplementary_data.zip › brain-2024-01175-File014.xlsx]

## Sheet: Sheet1
Families ID	Patients ID	Neuroimaging available for review	Brain abnormalities reported in the table	Postnatal microcephaly	Age at MRI	Cerebral atrophy	Reduced WM volume	Thin CC/ CC hypoplasia	WM signal changes	Ears-of-lynx sign	BG anomalies	Calcifications	ON atrophy	Optic disc anomaly	Poor vision	Cerebellar atrophy	Small cerebellum	Pontine hypoplasia	Other
1	P1	Yes	microcephaly, mild lack WM bulk, thin CC, mild cerebral atrophy with AP gradient, delayed myelination, small cerebellum and prominent CSF spaces of superior cerebellar vermis, small pons, persistent craniopharyngeal canal	+	2y	+ (mild)	+ (mild)	+	delayed myelination	mild	-	-	not certain	-	-	-	+	+	p1
	P2	No	microcephaly, reduced WM volume (from the report)	+	unknown		+							-	-
F2	P3	No	mild cortical atrophic changes (from the report)	+	unknown	+								-	-
F3	P4	No	Thin CC, mild deep white matter dysmyelination, especially at the pretrigone area and around occipital horn (from the report)	+	unknown			+	+					-	-
	P5	No	Thin CC, mild cortical atrophy, deep white matter dysmyelination around occipital horn (from the report)	+	unknown	+		+	+					+	-
F4	P6	Yes (MRI at 8m and CT at 1y)	Microcephaly, bilateral spot-like calcifications in the BG, moderate cerebral atrophy with AP gradient, small cerebellum, prepontine expansile lesion (peduncolated giant hypothalamic hamartoma? Ecchordosis physaliphora?)	+	8m	+ (moderate)	+	+	delayed myelination	-	+	+	+	+	+	-	+	-	prepontine non-enhancing mass
F5	P7	No	n/a	+	n/a									+	-
	P8	No	Thin CC (from the report)	+	??			+						-	-
F6	P9	No	Normal at 4 years (from the report)	+	4y									-	+
F7	P10	Yes	Progressive cerebellar atrophy with dentate signal alterations, multiple patchy WM signal changes in the frontal lobe, ear-of-lynx sin, very mild cerebral atrophy, thin CC, ON atrophy, small pons	+	1y2m and 3y	+ (very mild)	-	+	+ (patchy frontal lobe and post PV)	+	-	-	+	n/a	+	+ with dentate hyeprintensity and prevalent superior vermis involvement	-	+
F8	P11	Yes	Mild enlargement cerebral CSF spaces, inferior vermis hypoplasia	-	unknown	+ (very mild)	-	-	-	-	-	-	-			-	+ (Vermis)	+
	P12	Yes	cerebellar atrophy with subcortical signal changes and dentate nuclei signal abnormalities, small pons	-	7y	-	-	-	-	-	-	-	-	-	-	+ with dentate hyeprintensity - associated subcortical signal changes	-	+
F9	P13	Not performed	Not performed	+	n/a									-	-
	P14	Not performed	Not performed	+	n/a									-	-
	P15	Not performed	Not performed	+	n/a									-	-
F10	P16	No	Normal (from the report)	n/a	1.5y									-	-
F11	P17	No	Normal (from the report)	+	??									-	-
	P18	No	Normal (from the report)	+	??									-	-
F12	P19	Yes	mild cerebral atrophy (AP gradient), loss of WM volume, thin CC, ears-of-the-lynx sign, left BG calcification, ON hypoplasia, small pons	-	1y4m	mild	+	+	+	+	+	+	+	-	-	-	-	+
	P20	Yes	Cerebellar atrophy with dentate nuclei signal abnormalities, moderate cerebral atrophy (AP gradient), loss of WM volume, thin CC, ears-of-the-lynx sign	-	7y	moderate	+	+	+	+	-	-	+	-	-	+ with dentate hyeprintensity	-	+
F13	P21	Yes	Mild cerebralatrophy (AP gradient), WM volume loss, ear-of-the-lynx sign, small pons, small cerebellum with foliar anomalies in the inferior hemispheric portions	45 cm	10y	Mild	+	+	+	+	-	-	+	n/a	+	-	+ with foliar anomalies (inferior hemispheres)	+
F14	P22	Yes- very bad quality (pics of the screen!) but DICOM potentially available	Moderate cerebral atrophy (AP gradient), WM volume loss and signal changes in peritrigonal region, thin CC, ear-of-the-lynx sign, mild cerebellar atrophy, small pons	48cm	3.5y	Moderate	+	+	+	+	-	-	-	n/a	n/a	+ (mild)	-	+
F15	P26	only report	Normal		unknown	-	-	-	-	-	-	-	-	-	-	-	-	-
F16	P28	only a few JPEG images	Normal	?	1y	-	-	-	-	-	-	-	-	n/a	+	-	-	-
F16	P29	only a few JPEG images	Mild cerebral atrophy (AP gradient), WM volume loss and thin CC	?	2y1-m	mild	+ (moderate)	+	-	-	-	-	-	n/a	+	-	-	-
R1	P30	Yes	Mandibular cystic lesion, thin CC, faint ear-of-the-lynx sign, mild cerebellar atrophy, small pons	+	10y	-	-	+	+	+	-	-	-	n/a	n/a	+ (mild)	-	+	mandibular cystic lesion
	P31	No	n/a	+	n/a									-	-
R2	P32	No	CC hypoplasia (from the report)	+	unknown									-	+
R3	P33	No - MRI Published	Mild cerebral atrophy, white matter volume loss, moderate cerebellar atrophy, thin CC	-	17y10m	+	+	+	-	-	-	-	??	-	-	+	-	+
	P34	Yes - CT! But MRI Published	Mild cerebral atrophy, white matter volume loss, moderate cerebellar atrophy, thin CC	-	15y7m	+	+	+	+	+	-	-	??	+	+	+	-	+
R4	P35	No - MRI Published	Reduced WM volume, suspected Blake’s pouch cyst , orbital nodular fascitis (from the report)	+	6y	+	+							-	-
				Postnatal microcephaly
				+
				+
				+
				+
				+
				+
				+
				+
				+
				+
				-
				-
				+
				+
				+
				n/a
				+
				+
				-
				-
				+
				+
				+
				-
				-
				+
				19
				6
				1
				26
				Postnatal microcephaly
				+
				+
				+
				+
				+
				+
				+
				+
				+
				+
				-
				-
				+
				+
				+
				n/a
				+
				+
				-
				-
				+
				+
				+
				-
				-
				+
				19
				6
				1
				26
				Postnatal microcephaly
				+
				+
				+
				+
				+
				+
				+
				+
				+
				+
				-
				-
				+
				+
				+
				n/a
				+
				+
				-
				-
				+
				+
				+
				-
				-
				+
				19
				6
				1
				26
				Postnatal microcephaly
				+
				+
				+
				+
				+
				+
				+
				+
				+
				+
				-
				-
				+
				+
				+
				n/a
				+
				+
				-
				-
				+
				+
				+
				-
				-
				+
				19
				6
				1
				26
				Postnatal microcephaly
				+
				+
				+
				+
				+
				+
				+
				+
				+
				+
				-
				-
				+
				+
				+
				n/a
				+
				+
				-
				-
				+
				+
				+
				-
				-
				+
				19
				6
				1
				26
				Postnatal microcephaly
				+
				+
				+
				+
				+
				+
				+
				+
				+
				+
				-
				-
				+
				+
				+
				n/a
				+
				+
				-
				-
				+
				+
				+
				-
				-
				+
				19
				6
				1
				26
				Postnatal microcephaly
				+
				+
				+
				+
				+
				+
				+
				+
				+
				+
				-
				-
				+
				+
				+
				n/a
				+
				+
				-
				-
				+
				+
				+
				-
				-
				+
				19
				6
				1
				26
				Postnatal microcephaly
				+
				+
				+
				+
				+
				+
				+
				+
				+
				+
				-
				-
				+
				+
				+
				n/a
				+
				+
				-
				-
				+
				+
				+
				-
				-
				+
				19
				6
				1
				26
				Postnatal microcephaly
				+
				+
				+
				+
				+
				+
				+
				+
				+
				+
				-
				-
				+
				+
				+
				n/a
				+
				+
				-
				-
				+
				+
				+
				-
				-
				+
				19
				6
				1
				26
				Postnatal microcephaly
				+
				+
				+
				+
				+
				+
				+
				+
				+
				+
				-
				-
				+
				+
				+
				n/a
				+
				+
				-
				-
				+
				+
				+
				-
				-
				+
				19
				6
				1
				26
				Postnatal microcephaly
				+
				+
				+
				+
				+
				+
				+
				+
				+
				+
				-
				-
				+
				+
				+
				n/a
				+
				+
				-
				-
				+
				+
				+
				-
				-
				+
				19
				6
				1
				26
				Postnatal microcephaly
				+
				+
				+
				+
				+
				+
				+
				+
				+
				+
				-
				-
				+
				+
				+
				n/a
				+
				+
				-
				-
				+
				+
				+
				-
				-
				+
				19
				6
				1
				26
				Postnatal microcephaly
				+
				+
				+
				+
				+
				+
				+
				+
				+
				+
				-
				-
				+
				+
				+
				n/a
				+
				+
				-
				-
				+
				+
				+
				-
				-
				+
				19
				6
				1
				26
				Postnatal microcephaly
				+
				+
				+
				+
				+
				+
				+
				+
				+
				+
				-
				-
				+
				+
				+
				n/a
				+
				+
				-
				-
				+
				+
				+
				-
				-
				+
				19
				6
				1
				26
				Postnatal microcephaly
				+
				+
				+
				+
				+
				+
				+
				+
				+
				+
				-
				-
				+
				+
				+
				n/a
				+
				+
				-
				-
				+
				+
				+
				-
				-
				+
				19
				6
				1
				26
				Postnatal microcephaly
				+
				+
				+
				+
				+
				+
				+
				+
				+
				+
				-
				-
				+
				+
				+
				n/a
				+
				+
				-
				-
				+
				+
				+
				-
				-
				+
				19
				6
				1
				26
				Postnatal microcephaly
				+
				+
				+
				+
				+
				+
				+
				+
				+
				+
				-
				-
				+
				+
				+
				n/a
				+
				+
				-
				-
				+
				+
				+
				-
				-
				+
				19
				6
				1
				26
				Postnatal microcephaly
				+
				+
				+
				+
				+
				+
				+
				+
				+
				+
				-
				-
				+
				+
				+
				n/a
				+
				+
				-
				-
				+
				+
				+
				-
				-
				+
				19
				6
				1
				26
				Postnatal microcephaly
				+
				+
				+
				+
				+
				+
				+
				+
				+
				+
				-
				-
				+
				+
				+
				n/a
				+
				+
				-
				-
				+
				+
				+
				-
				-
				+
				19
				6
				1
				26
				Postnatal microcephaly
				+
				+
				+
				+
				+
				+
				+
				+
				+
				+
				-
				-
				+
				+
				+
				n/a
				+
				+
				-
				-
				+
				+
				+
				-
				-
				+
				19
				6
				1
				26
				Postnatal microcephaly
				+
				+
				+
				+
				+
				+
				+
				+
				+
				+
				-
				-
				+
				+
				+
				n/a
				+
				+
				-
				-
				+
				+
				+
				-
				-
				+
				19
				6
				1
				26
				Postnatal microcephaly
				+
				+
				+
				+
				+
				+
				+
				+
				+
				+
				-
				-
				+
				+
				+
				n/a
				+
				+
				-
				-
				+
				+
				+
				-
				-
				+
				19
				6
				1
				26
				Postnatal microcephaly
				+
				+
				+
				+
				+
				+
				+
				+
				+
				+
				-
				-
				+
				+
				+
				n/a
				+
				+
				-
				-
				+
				+
				+
				-
				-
				+
				19
				6
				1
				26
				Postnatal microcephaly
				+
				+
				+
				+
				+
				+
				+
				+
				+
				+
				-
				-
				+
				+
				+
				n/a
				+
				+
				-
				-
				+
				+
				+
				-
				-
				+
				19
				6
				1
				26
				Postnatal microcephaly
				+
				+
				+
				+
				+
				+
				+
				+
				+
				+
				-
				-
				+
				+
				+
				n/a
				+
				+
				-
				-
				+
				+
				+
				-
				-
				+
				19
				6
				1
				26
				Postnatal microcephaly
				+
				+
				+
				+
				+
				+
				+
				+
				+
				+
				-
				-
				+
				+
				+
				n/a
				+
				+
				-
				-
				+
				+
				+
				-
				-
				+
				19
				6
				1
				26
				Postnatal microcephaly
				+
				+
				+
				+
				+
				+
				+
				+
				+
				+
				-
				-
				+
				+
				+
				n/a
				+
				+
				-
				-
				+
				+
				+
				-
				-
				+
				19
				6
				1
				26
				Postnatal microcephaly
				+
				+
				+
				+
				+
				+
				+
				+
				+
				+
				-
				-
				+
				+
				+
				n/a
				+
				+
				-
				-
				+
				+
				+
				-
				-
				+
				19
				6
				1
				26
				Postnatal microcephaly
				+
				+
				+
				+
				+
				+
				+
				+
				+
				+
				-
				-
				+
				+
				+
				n/a
				+
				+
				-
				-
				+
				+
				+
				-
				-
				+
				19
				6
				1
				26
				Postnatal microcephaly
				+
				+
				+
				+
				+
				+
				+
				+
				+
				+
				-
				-
				+
				+
				+
				n/a
				+
				+
				-
				-
				+
				+
				+
				-
				-
				+
				19
				6
				1
				26
				Postnatal microcephaly
				+
				+
				+
				+
				+
				+
				+
				+
				+
				+
				-
				-
				+
				+
				+
				n/a
				+
				+
				-
				-
				+
				+
				+
				-
				-
				+
				19
				6
				1
				26
				Postnatal microcephaly
				+
				+
				+
				+
				+
				+
				+
				+
				+
				+
				-
				-
				+
				+
				+
				n/a
				+
				+
				-
				-
				+
				+
				+
				-
				-
				+
				19
				6
				1
				26
				Postnatal microcephaly
				+
				+
				+
				+
				+
				+
				+
				+
				+
				+
				-
				-
				+
				+
				+
				n/a
				+
				+
				-
				-
				+
				+
				+
				-
				-
				+
				19
				6
				1
				26
				Postnatal microcephaly
				+
				+
				+
				+
				+
				+
				+
				+
				+
				+
				-
				-
				+
				+
				+
				n/a
				+
				+
				-
				-
				+
				+
				+
				-
				-
				+
				19
				6
				1
				26
				Postnatal microcephaly
				+
				+
				+
				+
				+
				+
				+
				+
				+
				+
				-
				-
				+
				+
				+
				n/a
				+
				+
				-
				-
				+
				+
				+
				-
				-
				+
				19
				6
				1
				26
				Postnatal microcephaly
				+
				+
				+
				+
				+
				+
				+
				+
				+
				+
				-
				-
				+
				+
				+
				n/a
				+
				+
				-
				-
				+
				+
				+
				-
				-
				+
				19
				6
				1
				26
				Postnatal microcephaly
				+
				+
				+
				+
				+
				+
				+
				+
				+
				+
				-
				-
				+
				+
				+
				n/a
				+
				+
				-
				-
				+
				+
				+
				-
				-
				+
				19
				6
				1
				26
				Postnatal microcephaly
				+
				+
				+
				+
				+
				+
				+
				+
				+
				+
				-
				-
				+
				+
				+
				n/a
				+
				+
				-
				-
				+
				+
				+
				-
				-
				+
				19
				6
				1
				26
				Postnatal microcephaly
				+
				+
				+
				+
				+
				+
				+
				+
				+
				+
				-
				-
				+
				+
				+
				n/a
				+
				+
				-
				-
				+
				+
				+
				-
				-
				+
				19
				6
				1
				26
				Postnatal microcephaly
				+
				+
				+
				+
				+
				+
				+
				+
				+
				+
				-
				-
				+
				+
				+
				n/a
				+
				+
				-
				-
				+
				+
				+
				-
				-
				+
				19
				6
				1
				26
				Postnatal microcephaly
				+
				+
				+
				+
				+
				+
				+
				+
				+
				+
				-
				-
				+
				+
				+
				n/a
				+
				+
				-
				-
				+
				+
				+
				-
				-
				+
				19
				6
				1
				26
				Postnatal microcephaly
				+
				+
				+
				+
				+
				+
				+
				+
				+
				+
				-
				-
				+
				+
				+
				n/a
				+
				+
				-
				-
				+
				+
				+
				-
				-
				+
				19
				6
				1
				26
				Postnatal microcephaly
				+
				+
				+
				+
				+
				+
				+
				+
				+
				+
				-
				-
				+
				+
				+
				n/a
				+
				+
				-
				-
				+
				+
				+
				-
				-
				+
				19
				6
				1
				26
				Postnatal microcephaly
				+
				+
				+
				+
				+
				+
				+
				+
				+
				+
				-
				-
				+
				+
				+
				n/a
				+
				+
				-
				-
				+
				+
				+
				-
				-
				+
				19
				6
				1
				26
				Postnatal microcephaly
				+
				+
				+
				+
				+
				+
				+
				+
				+
				+
				-
				-
				+
				+
				+
				n/a
				+
				+
				-
				-
				+
				+
				+
				-
				-
				+
				19
				6
				1
				26
				Postnatal microcephaly
				+
				+
				+
				+
				+
				+
				+
				+
				+
				+
				-
				-
				+
				+
				+
				n/a
				+
				+
				-
				-
				+
				+
				+
				-
				-
				+
				19
				6
				1
				26
				Postnatal microcephaly
				+
				+
				+
				+
				+
				+
				+
				+
				+
				+
				-
				-
				+
				+
				+
				n/a
				+
				+
				-
				-
				+
				+
				+
				-
				-
				+
				19
				6
				1
				26
				Postnatal microcephaly
				+
				+
				+
				+
				+
				+
				+
				+
				+
				+
				-
				-
				+
				+
				+
				n/a
				+
				+
				-
				-
				+
				+
				+
				-
				-
				+
				19
				6
				1
				26
				Postnatal microcephaly
				+
				+
				+
				+
				+
				+
				+
				+
				+
				+
				-
				-
				+
				+
				+
				n/a
				+
				+
				-
				-
				+
				+
				+
				-
				-
				+
				19
				6
				1
				26
				Postnatal microcephaly
				+
				+
				+
				+
				+
				+
				+
				+
				+
				+
				-
				-
				+
				+
				+
				n/a
				+
				+
				-
				-
				+
				+
				+
				-
				-
				+
				19
				6
				1
				26
				Postnatal microcephaly
				+
				+
				+
				+
				+
				+
				+
				+
				+
				+
				-
				-
				+
				+
				+
				n/a
				+
				+
				-
				-
				+
				+
				+
				-
				-
				+
				19
				6
				1
				26
				Postnatal microcephaly
				+
				+
				+
				+
				+
				+
				+
				+
				+
				+
				-
				-
				+
				+
				+
				n/a
				+
				+
				-
				-
				+
				+
				+
				-
				-
				+
				19
				6
				1
				26
				Postnatal microcephaly
				+
				+
				+
				+
				+
				+
				+
				+
				+
				+
				-
				-
				+
				+
				+
				n/a
				+
				+
				-
				-
				+
				+
				+
				-
				-
				+
				19
				6
				1
				26
				Postnatal microcephaly
				+
				+
				+
				+
				+
				+
				+
				+
				+
				+
				-
				-
				+
				+
				+
				n/a
				+
				+
				-
				-
				+
				+
				+
				-
				-
				+
				19
				6
				1
				26
				Postnatal microcephaly
				+
				+
				+
				+
				+
				+
				+
				+
				+
				+
				-
				-
				+
				+
				+
				n/a
				+
				+
				-
				-
				+
				+
				+
				-
				-
				+
				19
				6
				1
				26
				Postnatal microcephaly
				+
				+
				+
				+
				+
				+
				+
				+
				+
				+
				-
				-
				+
				+
				+
				n/a
				+
				+
				-
				-
				+
				+
				+
				-
				-
				+
				19
				6
				1
				26
				Postnatal microcephaly
				+
				+
				+
				+
				+
				+
				+
				+
				+
				+
				-
				-
				+
				+
				+
				n/a
				+
				+
				-
				-
				+
				+
				+
				-
				-
				+
				19
				6
				1
				26
				Postnatal microcephaly
				+
				+
				+
				+
				+
				+
				+
				+
				+
				+
				-
				-
				+
				+
				+
				n/a
				+
				+
				-
				-
				+
				+
				+
				-
				-
				+
				19
				6
				1
				26
				Postnatal microcephaly
				+
				+
				+
				+
				+
				+
				+
				+
				+
				+
				-
				-
				+
				+
				+
				n/a
				+
				+
				-
				-
				+
				+
				+
				-
				-
				+
				19
				6
				1
				26
				Postnatal microcephaly
				+
				+
				+
				+
				+
				+
				+
				+
				+
				+
				-
				-
				+
				+
				+
				n/a
				+
				+
				-
				-
				+
				+
				+
				-
				-
				+
				19
				6
				1
				26
				Postnatal microcephaly
				+
				+
				+
				+
				+
				+
				+
				+
				+
				+
				-
				-
				+
				+
				+
				n/a
				+
				+
				-
				-
				+
				+
				+
				-
				-
				+
				19
				6
				1
				26
				Postnatal microcephaly
				+
				+
				+
				+
				+
				+
				+
				+
				+
				+
				-
				-
				+
				+
				+
				n/a
				+
				+
				-
				-
				+
				+
				+
				-
				-
				+
				19
				6
				1
				26
				Postnatal microcephaly
				+
				+
				+
				+
				+
				+
				+
				+
				+
				+
				-
				-
				+
				+
				+
				n/a
				+
				+
				-
				-
				+
				+
				+
				-
				-
				+
				19
				6
				1
				26
