# Supplementary material for: Clinical and genetic characterization of a progressive RBL2-associated neurodevelopmental disorder
Source: Brain. 2024 Dec 18;148(4):1194–211. doi: 10.1093/brain/awae363 (PMC11967543; doi:10.1093/brain/awae363)
Supplement: awae363_Supplementary_Data [file awae363_supplementary_data.zip › brain-2024-01175-File015.xlsx]

## Sheet: Sheet1
Families	F9	F13	F11	F12	F3	F14	F7	F8	F1	F10	F5	F4	F16	F12	F2	F6, R3	R4	R1, R2	R1, R2	R3
Genomic Position Change (GRCh38/hg38)	16-53434686-C-T	16-53447043-C-T	16-53447101-CA-C	16-53451701-A-G	16-53453770-G-A	16-53454753-ACT-A	16-53454843-G-A	16-53454840-AAGGTG-A	16-53462605-G-T	16-53464255-ATC-A	16-53470448-C-T	16-53470923-G-A	16-53479167-A-G	16-53479992-G-A	16-53480741-CA-C	16-53442842-C-T	16-53453585-T-TT	16-53453604-G-GA	-	-
Coding Sequence Change (NM_005611.4)	c.130C>T	c.574C>T	c.636del	c.638-2A>G	c.992+1G>A	c.1096_1097del	c.1179+1G>A	c.1179+1_1179+5del	c.1510G>T	c.1596_1597del	c.2311C>T	c.2703+1G>A	c.2717A>G	c.2881+1G>A	c.3057del	c.556C>T	c.901dup	c.926dup	c.573- 1358_766+5del (exon 4-5 deletion)	Exon 13-17 deletion
Protein Sequence Change	p.Gln44Ter	p.Arg192Ter	p.Gly213ValfsTer5	-	-	p.Ser366LysfsTer13	RT-PCR shows extension of exon 8 by 41bp which predicts p.S394MSLAMPEE*	-	p.Glu504Ter	p.Leu533GlyfsTer5	p.Gln771Ter	-	p.Asp906Gly	-	p.Phe1020LeufsTer3	p.Arg186Ter	p. Tyr301LeufsTer3	p.Leu310AlafsTer3	-	-
SpliceAI score (from https://spliceailookup.broadinstitute.org)	NA	NA	NA	AL=0.99 (+2) and DL=0.81 (+130) suggests skipping for in frame exon 5 (129 bp).	DL=0.99 (-1) and AL=0.95 (-65) suggests exon skipping for out of frame exon 7 (65bp)	NA	DL=1.00 (-1) and DG=0.96 (+40) suggests exon extension	DL=1.00 (0) and DG=0.97 (+41) suggests exon extension	NA	NA	NA	DL=0.98 (-1) suggests intron retension, 40 additional amino acids then stop codon.	AL= 0.74 and DL=0.84 migh suggest exon skipping	AL=0.95 (-106) and DL=0.93 (-1) suggests frame skipping of exon 19 (106bp)	NA	NA	NA	NA	NA	NA
Position	exon 1 of 22 position 216 of 326	exon 4 of 22 position 2 of 65	exon 4 of 22 position 64 of 65	intron 4 of 21 position 4595 of 4596	intron 7 of 21 position 1 of 886	exon 8 of 22 position 104-105 of 187	intron 8 of 21 position 1 of 4608	intron 8 of 21 position 1-5 of 4608	exon 11 of 22 position 54 of 104	exon 12 of 22 position 36-37 of 138	exon 16 of 22 position 66 of 281	intron 17 of 21 position 1 of 8231	exon 18 of 22 position 14 of 72	intron 19 of 21 position 1 of 575	exon 20 of 22 position 176 of 203	exon 3 of 22 position 185 of 201	exon 6 of 22 before position 136 of 161	exon 6 of 22 before position 161 of 161	exon 4-5	exon 13-17
Codon Change	Cag/Tag	Cga/Tga	aaA/aa	n/a	n/a	TCa/a	n/a	n/a	Gaa/Taa	ctCTtg/cttg	Caa/Taa	n/a	GAT/GGT	n/a	acA/ac	Cga/Tga	tat/tTat	aag/aaAg	n/a	n/a
Consequence	Truncating	Truncating	Frameshift	Splice	Splice	Frameshift	Splice	Splice	Truncating	Frameshift	Truncating	Splice	Splice	Splice	Frameshift	Truncating	Frameshift	Frameshift	Indel	Indel
Zygosity	Homozygous	Homozygous	Homozygous	Heterozygous	Homozygous	Homozygous	Homozygous	Homozygous	Homozygous	Homozygous	Homozygous	Homozygous	Homozygous	Heterozygous	Homozygous	Homozygous, Heterozygous	Homozygous	Heterozygous	Heterozygous	Heterozygous
dbSNP ID	n/a	rs2058068934	rs2058069655	n/a	n/a	rs1555566106	n/a	n/a	n/a	rs757065708	n/a	n/a	n/a	n/a	n/a	rs2153138545	rs2150795233	rs1401758241	n/a	n/a
gnomAD v4 (730,947 exome and 76,215 whole-genomes)	[0,0]	[1,0]	[2, 0]	[0,0]	[0,0]	[0,0]	[0,0]	[44,0]	[0,0]	[1,0]	[0,0]	[0,0]	[1,0]	[2,0]	[0,0]	[1, 0]	[0,0]	[0,0]	n/a	n/a
gnomAD v3 (76,156 genomes)	[0,0]	[0,0]	[1, 0]	[0,0]	[0,0]	[0,0]	[0,0]	[4,0]	[0,0]	[0,0]	[0,0]	[0,0]	[0,0]	[0,0]	[0,0]	[0,0]	[0,0]	[0,0]	n/a	n/a
gnomAD v2 (15,708 genomes and 125,748 exomes)	[0,0]	[0,0]	[0,0]	[0,0]	[0,0]	[0,0]	[0,0]	[0,0]	[0,0]	[1,0]	[0,0]	[0,0]	[0,0]	[0,0]	[0,0]	[0,0]	[0,0]	[0,0]	n/a	n/a
BRAVO TOPMed database (150,899 genomes)	[0,0]	[1,0]	[1,0]	[0,0]	[0,0]	[0,0]	[0,0]	[0,0]	[0,0]	[0,0]	[0,0]	[0,0]	[0,0]	[0,0]	[0,0]	[0,0]	[0,0]	[1, 0]	n/a	n/a
UK Biobank (~280,000 exomes)	[0,0]	[0,0]	[0,0]	[0,0]	[0,0]	[0,0]	[0,0]	[21,0]	[0,0]	[0,0]	[0,0]	[0,0]	[0,0]	[1,0]	[0,0]	[0,0]	[0,0]	[0,0]	n/a	n/a
In-house Database (~23,000 exomes)	[0,0]	[0,0]	[1,0]	[0,0]	[0,0]	[0,0]	[0,0]	[4,0]	[0,0]	[0,0]	[0,0]	[0,0]	[0,0]	[0,0]	[0,0]	[0,0]	[0,0]	[0,0]	n/a	n/a
Total allele frequency (1,478,673)	0	6.8e-07	1.69e-06	0	0	0	0	2.468e-05	0	6.8e-07	0	0	3.4e-07	1.01e-06	0	3.4e-07	0	3.4e-07	n/a	n/a
ClinVar clinical significance	n/a	n/a	n/a	n/a	n/a	n/a	n/a	n/a	n/a	pathogenic	n/a	n/a	n/a	n/a	n/a	likely_pathogenic	likely_pathogenic	pathogenic	pathogenic	pathogenic
ACMG/ClinGen criteria	PVS1, PM2, PP1	PVS1, PM2, PP5	PVS1, PM2, PP1	PVS1, PM2	PVS1, PM2, PP1	PVS1, PM2	PVS1, PM2	PVS1, PM2, PP1	PVS1, PM2, PP1	PVS1, PM2, PP5	PVS1, PM2, PP1	PVS1, PM2	PP3, PP1, PM2	PVS1, PM2	PVS1, PM2	PVS1, PM2, PP5, PP1	PVS1, PM2, PP5	PVS1, PM2, PP5	PVS1, PM2, PP5	PVS1, PM2, PP5
ACMG/ClinGen verdict	Pathogenic	Pathogenic	Pathogenic	Likely pathogenic	Pathogenic	Likely pathogenic	Likely pathogenic	Pathogenic	Pathogenic	Pathogenic	Pathogenic	Likely pathogenic	VUS	Likely pathogenic	Likely pathogenic	Pathogenic	Pathogenic	Pathogenic	Pathogenic	Pathogenic
